# Supplementary material for: Seasonal immunoregulation in a naturally-occurring vertebrate
Source: BMC Genomics. 2016 May 18;17:369. doi: 10.1186/s12864-016-2701-7 (PMC4870750; doi:10.1186/s12864-016-2701-7)
Supplement: Additional file 1: Table S1. — Based on genome-wide (RNAseq) expression data, here we provide lists of annotated winter-biased and summer-biased genes, as defined by synchronous season-specific expression across study sites. (XLS 593 kb) [file 12864_2016_2701_MOESM1_ESM.xls]

## Sheet: README
Table S1. Based on RNAseq data, here we provide lists of annotated winter-biased and summer-biased genes (those with Ensembl numbers), as defined by synchronous season-specific up-regulation at both sites (P<0.05 at RHD and FRN in Cuffdiff outputs).

## Sheet: Winter-biased list
Ensembl Gene ID
ENSGACG00000000025
ENSGACG00000000043
ENSGACG00000000057
ENSGACG00000000093
ENSGACG00000000104
ENSGACG00000000111
ENSGACG00000000205
ENSGACG00000000213
ENSGACG00000000289
ENSGACG00000000318
ENSGACG00000000434
ENSGACG00000000463
ENSGACG00000000522
ENSGACG00000000514
ENSGACG00000000600
ENSGACG00000000605
ENSGACG00000000607
ENSGACG00000000609
ENSGACG00000000615
ENSGACG00000000659
ENSGACG00000000680
ENSGACG00000000709
ENSGACG00000000729
ENSGACG00000000824
ENSGACG00000000888
ENSGACG00000000919
ENSGACG00000001015
ENSGACG00000001018
ENSGACG00000001050
ENSGACG00000001081
ENSGACG00000001164
ENSGACG00000001185
ENSGACG00000001236
ENSGACG00000001303
ENSGACG00000001310
ENSGACG00000001322
ENSGACG00000001328
ENSGACG00000001331
ENSGACG00000001332
ENSGACG00000001366
ENSGACG00000001387
ENSGACG00000001436
ENSGACG00000001454
ENSGACG00000001437
ENSGACG00000001460
ENSGACG00000001466
ENSGACG00000001495
ENSGACG00000001544
ENSGACG00000001621
ENSGACG00000001642
ENSGACG00000001720
ENSGACG00000001779
ENSGACG00000001950
ENSGACG00000001963
ENSGACG00000002137
ENSGACG00000002139
ENSGACG00000002147
ENSGACG00000002224
ENSGACG00000002295
ENSGACG00000002300
ENSGACG00000002343
ENSGACG00000002363
ENSGACG00000002368
ENSGACG00000002379
ENSGACG00000002381
ENSGACG00000002397
ENSGACG00000002422
ENSGACG00000002419
ENSGACG00000002429
ENSGACG00000002431
ENSGACG00000002433
ENSGACG00000002475
ENSGACG00000002497
ENSGACG00000002548
ENSGACG00000002595
ENSGACG00000002601
ENSGACG00000002644
ENSGACG00000002687
ENSGACG00000002711
ENSGACG00000002765
ENSGACG00000002771
ENSGACG00000002809
ENSGACG00000002806
ENSGACG00000002830
ENSGACG00000003015
ENSGACG00000003124
ENSGACG00000003161
ENSGACG00000003213
ENSGACG00000003242
ENSGACG00000003287
ENSGACG00000003299
ENSGACG00000003371
ENSGACG00000003392
ENSGACG00000003420
ENSGACG00000003429
ENSGACG00000003435
ENSGACG00000003452
ENSGACG00000003473
ENSGACG00000003477
ENSGACG00000003600
ENSGACG00000003618
ENSGACG00000003652
ENSGACG00000003656
ENSGACG00000003695
ENSGACG00000003718
ENSGACG00000003781
ENSGACG00000003775
ENSGACG00000003817
ENSGACG00000003811
ENSGACG00000003857
ENSGACG00000003860
ENSGACG00000003906
ENSGACG00000003935
ENSGACG00000003954
ENSGACG00000003943
ENSGACG00000003965
ENSGACG00000003994
ENSGACG00000004001
ENSGACG00000004040
ENSGACG00000004150
ENSGACG00000004163
ENSGACG00000004151
ENSGACG00000004185
ENSGACG00000004218
ENSGACG00000004220
ENSGACG00000004266
ENSGACG00000004265
ENSGACG00000004292
ENSGACG00000004319
ENSGACG00000004348
ENSGACG00000004349
ENSGACG00000004395
ENSGACG00000004408
ENSGACG00000004413
ENSGACG00000004417
ENSGACG00000004423
ENSGACG00000004461
ENSGACG00000004494
ENSGACG00000004515
ENSGACG00000004529
ENSGACG00000004528
ENSGACG00000004552
ENSGACG00000004550
ENSGACG00000004593
ENSGACG00000004590
ENSGACG00000004645
ENSGACG00000004671
ENSGACG00000004682
ENSGACG00000004706
ENSGACG00000004715
ENSGACG00000004710
ENSGACG00000004800
ENSGACG00000004848
ENSGACG00000004855
ENSGACG00000004895
ENSGACG00000004938
ENSGACG00000004892
ENSGACG00000004940
ENSGACG00000004944
ENSGACG00000004993
ENSGACG00000005051
ENSGACG00000005063
ENSGACG00000005074
ENSGACG00000005072
ENSGACG00000005101
ENSGACG00000005145
ENSGACG00000005153
ENSGACG00000005209
ENSGACG00000005276
ENSGACG00000005294
ENSGACG00000005284
ENSGACG00000005356
ENSGACG00000005354
ENSGACG00000005479
ENSGACG00000005512
ENSGACG00000005530
ENSGACG00000005521
ENSGACG00000005542
ENSGACG00000005591
ENSGACG00000005598
ENSGACG00000005644
ENSGACG00000005666
ENSGACG00000005664
ENSGACG00000005688
ENSGACG00000005698
ENSGACG00000005711
ENSGACG00000005729
ENSGACG00000005733
ENSGACG00000005722
ENSGACG00000005747
ENSGACG00000005787
ENSGACG00000005800
ENSGACG00000005785
ENSGACG00000005763
ENSGACG00000005817
ENSGACG00000005855
ENSGACG00000005847
ENSGACG00000005876
ENSGACG00000005910
ENSGACG00000005924
ENSGACG00000005974
ENSGACG00000005989
ENSGACG00000006029
ENSGACG00000006058
ENSGACG00000006098
ENSGACG00000006124
ENSGACG00000006133
ENSGACG00000006161
ENSGACG00000006183
ENSGACG00000006167
ENSGACG00000006219
ENSGACG00000006335
ENSGACG00000006367
ENSGACG00000006399
ENSGACG00000006408
ENSGACG00000006423
ENSGACG00000006397
ENSGACG00000006416
ENSGACG00000006494
ENSGACG00000006561
ENSGACG00000006601
ENSGACG00000006658
ENSGACG00000006705
ENSGACG00000006673
ENSGACG00000006727
ENSGACG00000006683
ENSGACG00000006751
ENSGACG00000006765
ENSGACG00000006790
ENSGACG00000006793
ENSGACG00000006812
ENSGACG00000006828
ENSGACG00000006829
ENSGACG00000006838
ENSGACG00000006861
ENSGACG00000006918
ENSGACG00000006911
ENSGACG00000006945
ENSGACG00000006959
ENSGACG00000006970
ENSGACG00000006984
ENSGACG00000007023
ENSGACG00000007027
ENSGACG00000007051
ENSGACG00000007078
ENSGACG00000007160
ENSGACG00000007198
ENSGACG00000007200
ENSGACG00000007181
ENSGACG00000007285
ENSGACG00000007388
ENSGACG00000007401
ENSGACG00000007419
ENSGACG00000007447
ENSGACG00000007454
ENSGACG00000007501
ENSGACG00000007514
ENSGACG00000007524
ENSGACG00000007533
ENSGACG00000007534
ENSGACG00000007570
ENSGACG00000007579
ENSGACG00000007596
ENSGACG00000007619
ENSGACG00000007622
ENSGACG00000007631
ENSGACG00000007643
ENSGACG00000007685
ENSGACG00000007686
ENSGACG00000007693
ENSGACG00000007724
ENSGACG00000007931
ENSGACG00000007947
ENSGACG00000007954
ENSGACG00000007949
ENSGACG00000007975
ENSGACG00000007983
ENSGACG00000008098
ENSGACG00000008092
ENSGACG00000008109
ENSGACG00000008179
ENSGACG00000008195
ENSGACG00000008225
ENSGACG00000008232
ENSGACG00000008290
ENSGACG00000008346
ENSGACG00000008370
ENSGACG00000008376
ENSGACG00000008379
ENSGACG00000008422
ENSGACG00000008481
ENSGACG00000008497
ENSGACG00000008521
ENSGACG00000008513
ENSGACG00000008530
ENSGACG00000008566
ENSGACG00000008610
ENSGACG00000008624
ENSGACG00000008705
ENSGACG00000008788
ENSGACG00000008836
ENSGACG00000008833
ENSGACG00000008895
ENSGACG00000008907
ENSGACG00000008937
ENSGACG00000008977
ENSGACG00000009104
ENSGACG00000009113
ENSGACG00000009173
ENSGACG00000009178
ENSGACG00000009225
ENSGACG00000009222
ENSGACG00000009299
ENSGACG00000009347
ENSGACG00000009356
ENSGACG00000009377
ENSGACG00000009353
ENSGACG00000009521
ENSGACG00000009535
ENSGACG00000009527
ENSGACG00000009594
ENSGACG00000009620
ENSGACG00000009649
ENSGACG00000009633
ENSGACG00000009676
ENSGACG00000009662
ENSGACG00000009734
ENSGACG00000009737
ENSGACG00000009822
ENSGACG00000009858
ENSGACG00000009866
ENSGACG00000009923
ENSGACG00000009935
ENSGACG00000009933
ENSGACG00000009946
ENSGACG00000009976
ENSGACG00000009969
ENSGACG00000010053
ENSGACG00000010129
ENSGACG00000010148
ENSGACG00000010146
ENSGACG00000010204
ENSGACG00000010226
ENSGACG00000010279
ENSGACG00000010369
ENSGACG00000010414
ENSGACG00000010472
ENSGACG00000010535
ENSGACG00000010563
ENSGACG00000010590
ENSGACG00000010656
ENSGACG00000010658
ENSGACG00000010653
ENSGACG00000010668
ENSGACG00000010667
ENSGACG00000010673
ENSGACG00000010684
ENSGACG00000010706
ENSGACG00000010711
ENSGACG00000010716
ENSGACG00000010738
ENSGACG00000010777
ENSGACG00000010817
ENSGACG00000010884
ENSGACG00000010903
ENSGACG00000010923
ENSGACG00000010933
ENSGACG00000010953
ENSGACG00000011078
ENSGACG00000011101
ENSGACG00000011122
ENSGACG00000011256
ENSGACG00000011317
ENSGACG00000011347
ENSGACG00000011414
ENSGACG00000011426
ENSGACG00000011451
ENSGACG00000011422
ENSGACG00000011445
ENSGACG00000011468
ENSGACG00000011476
ENSGACG00000011486
ENSGACG00000011487
ENSGACG00000011492
ENSGACG00000011569
ENSGACG00000011577
ENSGACG00000011584
ENSGACG00000011641
ENSGACG00000011651
ENSGACG00000011650
ENSGACG00000011684
ENSGACG00000011685
ENSGACG00000011691
ENSGACG00000011790
ENSGACG00000011783
ENSGACG00000011775
ENSGACG00000011826
ENSGACG00000011845
ENSGACG00000011865
ENSGACG00000011871
ENSGACG00000011877
ENSGACG00000011884
ENSGACG00000011918
ENSGACG00000011934
ENSGACG00000011948
ENSGACG00000011940
ENSGACG00000011977
ENSGACG00000012018
ENSGACG00000012111
ENSGACG00000012097
ENSGACG00000012131
ENSGACG00000012177
ENSGACG00000012193
ENSGACG00000012229
ENSGACG00000012248
ENSGACG00000012268
ENSGACG00000012316
ENSGACG00000012331
ENSGACG00000012350
ENSGACG00000012418
ENSGACG00000012435
ENSGACG00000012430
ENSGACG00000012445
ENSGACG00000012473
ENSGACG00000012478
ENSGACG00000012495
ENSGACG00000012587
ENSGACG00000012605
ENSGACG00000012643
ENSGACG00000012657
ENSGACG00000012713
ENSGACG00000012748
ENSGACG00000012768
ENSGACG00000012860
ENSGACG00000012828
ENSGACG00000012923
ENSGACG00000012983
ENSGACG00000012974
ENSGACG00000012995
ENSGACG00000013002
ENSGACG00000013022
ENSGACG00000013065
ENSGACG00000013066
ENSGACG00000013082
ENSGACG00000013145
ENSGACG00000013162
ENSGACG00000013210
ENSGACG00000013258
ENSGACG00000013268
ENSGACG00000013272
ENSGACG00000013274
ENSGACG00000013401
ENSGACG00000013524
ENSGACG00000013609
ENSGACG00000013684
ENSGACG00000013666
ENSGACG00000013689
ENSGACG00000013710
ENSGACG00000013732
ENSGACG00000013753
ENSGACG00000013769
ENSGACG00000013799
ENSGACG00000013840
ENSGACG00000013878
ENSGACG00000013935
ENSGACG00000013989
ENSGACG00000013995
ENSGACG00000014008
ENSGACG00000014019
ENSGACG00000014044
ENSGACG00000014075
ENSGACG00000014089
ENSGACG00000014131
ENSGACG00000014144
ENSGACG00000014140
ENSGACG00000014148
ENSGACG00000014168
ENSGACG00000014196
ENSGACG00000014209
ENSGACG00000014284
ENSGACG00000014383
ENSGACG00000014406
ENSGACG00000014413
ENSGACG00000014420
ENSGACG00000014462
ENSGACG00000014471
ENSGACG00000014581
ENSGACG00000014571
ENSGACG00000014630
ENSGACG00000014675
ENSGACG00000014687
ENSGACG00000014690
ENSGACG00000014699
ENSGACG00000014719
ENSGACG00000014748
ENSGACG00000014829
ENSGACG00000014861
ENSGACG00000014879
ENSGACG00000014903
ENSGACG00000014937
ENSGACG00000014949
ENSGACG00000014965
ENSGACG00000015012
ENSGACG00000015070
ENSGACG00000015100
ENSGACG00000015160
ENSGACG00000015217
ENSGACG00000015278
ENSGACG00000015305
ENSGACG00000015317
ENSGACG00000015440
ENSGACG00000015454
ENSGACG00000015462
ENSGACG00000015514
ENSGACG00000015521
ENSGACG00000015534
ENSGACG00000015533
ENSGACG00000015552
ENSGACG00000015561
ENSGACG00000015580
ENSGACG00000015588
ENSGACG00000015595
ENSGACG00000015698
ENSGACG00000015696
ENSGACG00000015705
ENSGACG00000015761
ENSGACG00000015767
ENSGACG00000015771
ENSGACG00000015777
ENSGACG00000015781
ENSGACG00000015892
ENSGACG00000015905
ENSGACG00000016031
ENSGACG00000016041
ENSGACG00000016060
ENSGACG00000016067
ENSGACG00000016082
ENSGACG00000016111
ENSGACG00000016132
ENSGACG00000016169
ENSGACG00000016212
ENSGACG00000016223
ENSGACG00000016236
ENSGACG00000016271
ENSGACG00000016277
ENSGACG00000016286
ENSGACG00000016288
ENSGACG00000016330
ENSGACG00000016335
ENSGACG00000016360
ENSGACG00000016412
ENSGACG00000016455
ENSGACG00000016513
ENSGACG00000016530
ENSGACG00000016587
ENSGACG00000016637
ENSGACG00000016669
ENSGACG00000016705
ENSGACG00000016765
ENSGACG00000016769
ENSGACG00000016830
ENSGACG00000016856
ENSGACG00000016857
ENSGACG00000016860
ENSGACG00000016866
ENSGACG00000016928
ENSGACG00000016957
ENSGACG00000016973
ENSGACG00000016994
ENSGACG00000016991
ENSGACG00000016996
ENSGACG00000017001
ENSGACG00000017012
ENSGACG00000017107
ENSGACG00000017148
ENSGACG00000017162
ENSGACG00000017151
ENSGACG00000017283
ENSGACG00000017298
ENSGACG00000017325
ENSGACG00000017329
ENSGACG00000017362
ENSGACG00000017414
ENSGACG00000017415
ENSGACG00000017481
ENSGACG00000017591
ENSGACG00000017681
ENSGACG00000017683
ENSGACG00000017699
ENSGACG00000017726
ENSGACG00000017744
ENSGACG00000017770
ENSGACG00000017790
ENSGACG00000017814
ENSGACG00000017898
ENSGACG00000017927
ENSGACG00000017924
ENSGACG00000017945
ENSGACG00000017983
ENSGACG00000017984
ENSGACG00000018000
ENSGACG00000018138
ENSGACG00000018156
ENSGACG00000018184
ENSGACG00000018220
ENSGACG00000018227
ENSGACG00000018270
ENSGACG00000018349
ENSGACG00000018379
ENSGACG00000018460
ENSGACG00000018465
ENSGACG00000018483
ENSGACG00000018488
ENSGACG00000018496
ENSGACG00000018498
ENSGACG00000018525
ENSGACG00000018559
ENSGACG00000018583
ENSGACG00000018590
ENSGACG00000018621
ENSGACG00000018626
ENSGACG00000018687
ENSGACG00000018731
ENSGACG00000018753
ENSGACG00000018774
ENSGACG00000018838
ENSGACG00000018852
ENSGACG00000018906
ENSGACG00000018931
ENSGACG00000018933
ENSGACG00000018953
ENSGACG00000018958
ENSGACG00000018994
ENSGACG00000018983
ENSGACG00000019032
ENSGACG00000019057
ENSGACG00000019066
ENSGACG00000019071
ENSGACG00000019078
ENSGACG00000019090
ENSGACG00000019093
ENSGACG00000019112
ENSGACG00000019150
ENSGACG00000019161
ENSGACG00000019177
ENSGACG00000019192
ENSGACG00000019254
ENSGACG00000019268
ENSGACG00000019304
ENSGACG00000019320
ENSGACG00000019346
ENSGACG00000019389
ENSGACG00000019454
ENSGACG00000019471
ENSGACG00000019479
ENSGACG00000019493
ENSGACG00000019517
ENSGACG00000019588
ENSGACG00000019598
ENSGACG00000019667
ENSGACG00000019690
ENSGACG00000019707
ENSGACG00000019745
ENSGACG00000019809
ENSGACG00000019819
ENSGACG00000019875
ENSGACG00000019894
ENSGACG00000019947
ENSGACG00000019953
ENSGACG00000019957
ENSGACG00000019975
ENSGACG00000019999
ENSGACG00000020036
ENSGACG00000020047
ENSGACG00000020056
ENSGACG00000020061
ENSGACG00000020067
ENSGACG00000020111
ENSGACG00000020154
ENSGACG00000020189
ENSGACG00000020197
ENSGACG00000020219
ENSGACG00000020266
ENSGACG00000020296
ENSGACG00000020303
ENSGACG00000020354
ENSGACG00000020388
ENSGACG00000020402
ENSGACG00000020403
ENSGACG00000020446
ENSGACG00000020499
ENSGACG00000020545
ENSGACG00000020548
ENSGACG00000020553
ENSGACG00000020566
ENSGACG00000020571
ENSGACG00000020574
ENSGACG00000020598
ENSGACG00000020606
ENSGACG00000020609
ENSGACG00000020653
ENSGACG00000020749
ENSGACG00000020752
ENSGACG00000020766
ENSGACG00000020768
ENSGACG00000020779
ENSGACG00000020872
ENSGACG00000020875
ENSGACG00000021209
ENSGACG00000021265
ENSGACG00000021274
ENSGACG00000021353
ENSGACG00000021394
ENSGACG00000021531
ENSGACG00000021767
ENSGACG00000022220
ENSGACG00000022353
ENSGACG00000022376
ENSGACG00000022426

## Sheet: Summer-biased list
Ensembl Gene ID
ENSGACG00000000022
ENSGACG00000000064
ENSGACG00000000099
ENSGACG00000000160
ENSGACG00000000165
ENSGACG00000000232
ENSGACG00000000258
ENSGACG00000000270
ENSGACG00000000303
ENSGACG00000000451
ENSGACG00000000480
ENSGACG00000000545
ENSGACG00000000564
ENSGACG00000000668
ENSGACG00000000693
ENSGACG00000000713
ENSGACG00000000777
ENSGACG00000000821
ENSGACG00000000855
ENSGACG00000000870
ENSGACG00000000967
ENSGACG00000001026
ENSGACG00000001098
ENSGACG00000001153
ENSGACG00000001349
ENSGACG00000001330
ENSGACG00000001489
ENSGACG00000001519
ENSGACG00000001528
ENSGACG00000001547
ENSGACG00000001575
ENSGACG00000001609
ENSGACG00000001881
ENSGACG00000001895
ENSGACG00000001894
ENSGACG00000002031
ENSGACG00000002187
ENSGACG00000002265
ENSGACG00000002323
ENSGACG00000002377
ENSGACG00000002455
ENSGACG00000002409
ENSGACG00000002679
ENSGACG00000002757
ENSGACG00000002880
ENSGACG00000002970
ENSGACG00000002987
ENSGACG00000003052
ENSGACG00000003083
ENSGACG00000003101
ENSGACG00000003112
ENSGACG00000003160
ENSGACG00000003322
ENSGACG00000003361
ENSGACG00000003507
ENSGACG00000003531
ENSGACG00000003541
ENSGACG00000003570
ENSGACG00000003693
ENSGACG00000003757
ENSGACG00000003890
ENSGACG00000003922
ENSGACG00000004061
ENSGACG00000004102
ENSGACG00000004127
ENSGACG00000004129
ENSGACG00000004235
ENSGACG00000004247
ENSGACG00000004317
ENSGACG00000004362
ENSGACG00000004414
ENSGACG00000004426
ENSGACG00000004428
ENSGACG00000004596
ENSGACG00000004650
ENSGACG00000004648
ENSGACG00000004664
ENSGACG00000004679
ENSGACG00000004723
ENSGACG00000004880
ENSGACG00000004924
ENSGACG00000004966
ENSGACG00000005035
ENSGACG00000005105
ENSGACG00000005207
ENSGACG00000005143
ENSGACG00000005274
ENSGACG00000005377
ENSGACG00000005417
ENSGACG00000005444
ENSGACG00000005519
ENSGACG00000005670
ENSGACG00000005726
ENSGACG00000005809
ENSGACG00000005835
ENSGACG00000005920
ENSGACG00000006084
ENSGACG00000006136
ENSGACG00000006168
ENSGACG00000006334
ENSGACG00000006336
ENSGACG00000006342
ENSGACG00000006375
ENSGACG00000006429
ENSGACG00000006419
ENSGACG00000006393
ENSGACG00000006516
ENSGACG00000006531
ENSGACG00000006557
ENSGACG00000006511
ENSGACG00000006591
ENSGACG00000006663
ENSGACG00000006680
ENSGACG00000006776
ENSGACG00000006819
ENSGACG00000006991
ENSGACG00000007055
ENSGACG00000007136
ENSGACG00000007149
ENSGACG00000007238
ENSGACG00000007230
ENSGACG00000007280
ENSGACG00000007312
ENSGACG00000007310
ENSGACG00000007343
ENSGACG00000007379
ENSGACG00000007382
ENSGACG00000007440
ENSGACG00000007455
ENSGACG00000007499
ENSGACG00000007536
ENSGACG00000007552
ENSGACG00000007577
ENSGACG00000007611
ENSGACG00000007669
ENSGACG00000007714
ENSGACG00000007769
ENSGACG00000007892
ENSGACG00000007995
ENSGACG00000008030
ENSGACG00000008118
ENSGACG00000008315
ENSGACG00000008325
ENSGACG00000008321
ENSGACG00000008411
ENSGACG00000008464
ENSGACG00000008491
ENSGACG00000008498
ENSGACG00000008585
ENSGACG00000008603
ENSGACG00000008592
ENSGACG00000008644
ENSGACG00000008726
ENSGACG00000008731
ENSGACG00000008734
ENSGACG00000008880
ENSGACG00000008892
ENSGACG00000008952
ENSGACG00000008945
ENSGACG00000008960
ENSGACG00000008975
ENSGACG00000009035
ENSGACG00000009047
ENSGACG00000009110
ENSGACG00000009211
ENSGACG00000009265
ENSGACG00000009285
ENSGACG00000009354
ENSGACG00000009589
ENSGACG00000009586
ENSGACG00000009683
ENSGACG00000009746
ENSGACG00000009791
ENSGACG00000009855
ENSGACG00000009896
ENSGACG00000009906
ENSGACG00000009970
ENSGACG00000009986
ENSGACG00000010014
ENSGACG00000010022
ENSGACG00000010024
ENSGACG00000010078
ENSGACG00000010147
ENSGACG00000010151
ENSGACG00000010162
ENSGACG00000010222
ENSGACG00000010228
ENSGACG00000010232
ENSGACG00000010242
ENSGACG00000010292
ENSGACG00000010359
ENSGACG00000010378
ENSGACG00000010506
ENSGACG00000010525
ENSGACG00000010530
ENSGACG00000010689
ENSGACG00000010848
ENSGACG00000010977
ENSGACG00000011050
ENSGACG00000011084
ENSGACG00000011074
ENSGACG00000011094
ENSGACG00000011124
ENSGACG00000011207
ENSGACG00000011342
ENSGACG00000011401
ENSGACG00000011411
ENSGACG00000011430
ENSGACG00000011446
ENSGACG00000011461
ENSGACG00000011465
ENSGACG00000011529
ENSGACG00000011681
ENSGACG00000011689
ENSGACG00000011867
ENSGACG00000011946
ENSGACG00000012019
ENSGACG00000012038
ENSGACG00000012239
ENSGACG00000012258
ENSGACG00000012342
ENSGACG00000012443
ENSGACG00000012518
ENSGACG00000012769
ENSGACG00000012777
ENSGACG00000012814
ENSGACG00000012795
ENSGACG00000013014
ENSGACG00000013013
ENSGACG00000013036
ENSGACG00000013175
ENSGACG00000013298
ENSGACG00000013418
ENSGACG00000013472
ENSGACG00000013483
ENSGACG00000013491
ENSGACG00000013539
ENSGACG00000013555
ENSGACG00000013627
ENSGACG00000013709
ENSGACG00000013784
ENSGACG00000013818
ENSGACG00000013856
ENSGACG00000013902
ENSGACG00000014023
ENSGACG00000014122
ENSGACG00000014137
ENSGACG00000014231
ENSGACG00000014347
ENSGACG00000014388
ENSGACG00000014576
ENSGACG00000014605
ENSGACG00000014774
ENSGACG00000014830
ENSGACG00000014923
ENSGACG00000014986
ENSGACG00000015028
ENSGACG00000015036
ENSGACG00000015213
ENSGACG00000015297
ENSGACG00000015409
ENSGACG00000015495
ENSGACG00000015542
ENSGACG00000015680
ENSGACG00000015885
ENSGACG00000015903
ENSGACG00000015960
ENSGACG00000016190
ENSGACG00000016273
ENSGACG00000016416
ENSGACG00000016512
ENSGACG00000016540
ENSGACG00000016547
ENSGACG00000016593
ENSGACG00000016617
ENSGACG00000016633
ENSGACG00000016643
ENSGACG00000016657
ENSGACG00000016671
ENSGACG00000016719
ENSGACG00000016768
ENSGACG00000016770
ENSGACG00000016794
ENSGACG00000016847
ENSGACG00000016992
ENSGACG00000017070
ENSGACG00000017086
ENSGACG00000017123
ENSGACG00000017438
ENSGACG00000017466
ENSGACG00000017782
ENSGACG00000017929
ENSGACG00000017979
ENSGACG00000018031
ENSGACG00000018073
ENSGACG00000018112
ENSGACG00000018172
ENSGACG00000018215
ENSGACG00000018225
ENSGACG00000018321
ENSGACG00000018353
ENSGACG00000018366
ENSGACG00000018384
ENSGACG00000018487
ENSGACG00000018527
ENSGACG00000018556
ENSGACG00000018566
ENSGACG00000018661
ENSGACG00000018708
ENSGACG00000018759
ENSGACG00000018765
ENSGACG00000018982
ENSGACG00000018984
ENSGACG00000019052
ENSGACG00000019054
ENSGACG00000019109
ENSGACG00000019271
ENSGACG00000019314
ENSGACG00000019395
ENSGACG00000019414
ENSGACG00000019421
ENSGACG00000019484
ENSGACG00000019583
ENSGACG00000019599
ENSGACG00000019701
ENSGACG00000019725
ENSGACG00000019828
ENSGACG00000019851
ENSGACG00000019871
ENSGACG00000019946
ENSGACG00000019970
ENSGACG00000020035
ENSGACG00000020126
ENSGACG00000020310
ENSGACG00000020333
ENSGACG00000020382
ENSGACG00000020421
ENSGACG00000020442
ENSGACG00000020481
ENSGACG00000020482
ENSGACG00000020496
ENSGACG00000020567
ENSGACG00000020584
ENSGACG00000020621
ENSGACG00000020628
ENSGACG00000020705
ENSGACG00000020717
ENSGACG00000020744
ENSGACG00000020756
ENSGACG00000020780
ENSGACG00000020831
ENSGACG00000020843
