# Supplementary material for: Seasonal immunoregulation in a naturally-occurring vertebrate
Source: BMC Genomics. 2016 May 18;17:369. doi: 10.1186/s12864-016-2701-7 (PMC4870750; doi:10.1186/s12864-016-2701-7)
Supplement: Additional file 2: Table S2. — Based on genome-wide (RNAseq) expression data, here we provide lists of seasonally-biased KEGG and REACTOME gene sets as determined by Gene Set Enrichment Analysis (GSEA). (XLS 64 kb) [file 12864_2016_2701_MOESM2_ESM.xls]

## Sheet: README
Table S2. Based on RNAseq data, here we provide lists of KEGG and REACTOME gene sets up-regulated in winter and summer as determined by Gene Set Enrichment Analysis (GSEA).
GSEA was carried out seperately for each locality (FRN and RHD) and the lists represent those gene sets with a combined (Fisher's method) FDR-adjusted P value ≤ 0.05 across localities.

## Sheet: Winter list
Gene set	Combined (FDR) P value for RHD and FRN (Fisher's method)
KEGG_COMPLEMENT_AND_COAGULATION_CASCADES	6.77236e-15
REACTOME_FORMATION_OF_FIBRIN_CLOT_CLOTTING_CASCADE	2.39808e-14
KEGG_HISTIDINE_METABOLISM	5.27356e-14
REACTOME_PEPTIDE_CHAIN_ELONGATION	3.475e-13
KEGG_RIBOSOME	3.85691e-13
KEGG_PEROXISOME	3.88134e-13
REACTOME_INFLUENZA_VIRAL_RNA_TRANSCRIPTION_AND_REPLICATION	3.95017e-13
REACTOME_AMINO_ACID_AND_OLIGOPEPTIDE_SLC_TRANSPORTERS	7.26308e-13
REACTOME_NONSENSE_MEDIATED_DECAY_ENHANCED_BY_THE_EXON_JUNCTION_COMPLEX	9.59011e-13
REACTOME_TRANSPORT_OF_INORGANIC_CATIONS_ANIONS_AND_AMINO_ACIDS_OLIGOPEPTIDES	9.79439e-13
REACTOME_PHASE1_FUNCTIONALIZATION_OF_COMPOUNDS	1.07925e-12
REACTOME_FORMATION_OF_THE_TERNARY_COMPLEX_AND_SUBSEQUENTLY_THE_43S_COMPLEX	1.28297e-12
REACTOME_3_UTR_MEDIATED_TRANSLATIONAL_REGULATION	2.46403e-12
REACTOME_INFLUENZA_LIFE_CYCLE	2.48912e-12
REACTOME_TRANSLATION	2.68319e-12
REACTOME_SRP_DEPENDENT_COTRANSLATIONAL_PROTEIN_TARGETING_TO_MEMBRANE	2.70406e-12
KEGG_PPAR_SIGNALING_PATHWAY	2.2601e-07
REACTOME_BILE_ACID_AND_BILE_SALT_METABOLISM	6.49842e-07
KEGG_ABC_TRANSPORTERS	2.50587e-05
REACTOME_CYTOCHROME_P450_ARRANGED_BY_SUBSTRATE_TYPE	9.07809e-05
REACTOME_AMINO_ACID_TRANSPORT_ACROSS_THE_PLASMA_MEMBRANE	0.000280734
REACTOME_PEPTIDE_LIGAND_BINDING_RECEPTORS	0.000290666
REACTOME_METABOLISM_OF_AMINO_ACIDS_AND_DERIVATIVES	0.000401202
REACTOME_SLC_MEDIATED_TRANSMEMBRANE_TRANSPORT	0.000612448
REACTOME_TRANSPORT_OF_GLUCOSE_AND_OTHER_SUGARS_BILE_SALTS_AND_ORGANIC_ACIDS_METAL_IONS_AND_AMINE_COMPOUNDS	0.000613423
REACTOME_METABOLISM_OF_STEROID_HORMONES_AND_VITAMINS_A_AND_D	0.000642389
REACTOME_ABC_FAMILY_PROTEINS_MEDIATED_TRANSPORT	0.000733813
REACTOME_ASSOCIATION_OF_TRIC_CCT_WITH_TARGET_PROTEINS_DURING_BIOSYNTHESIS	0.00101316
REACTOME_NUCLEAR_RECEPTOR_TRANSCRIPTION_PATHWAY	0.00210882
REACTOME_TRANSMEMBRANE_TRANSPORT_OF_SMALL_MOLECULES	0.00213598
REACTOME_PROTEIN_FOLDING	0.00262911
KEGG_RETINOL_METABOLISM	0.00323546
REACTOME_BIOLOGICAL_OXIDATIONS	0.00426937
REACTOME_LIPID_DIGESTION_MOBILIZATION_AND_TRANSPORT	0.00658324
REACTOME_PEROXISOMAL_LIPID_METABOLISM	0.00689881
REACTOME_STEROID_HORMONES	0.0069536
REACTOME_METABOLISM_OF_PROTEINS	0.0070877
KEGG_MATURITY_ONSET_DIABETES_OF_THE_YOUNG	0.0081355
REACTOME_LIPOPROTEIN_METABOLISM	0.0096786
REACTOME_METABOLISM_OF_RNA	0.0116485
KEGG_GLYCEROPHOSPHOLIPID_METABOLISM	0.0118724
KEGG_REGULATION_OF_AUTOPHAGY	0.0139492
REACTOME_GLYCEROPHOSPHOLIPID_BIOSYNTHESIS	0.0145767
KEGG_ETHER_LIPID_METABOLISM	0.0156672
REACTOME_SULFUR_AMINO_ACID_METABOLISM	0.0189217
REACTOME_CLASS_A1_RHODOPSIN_LIKE_RECEPTORS	0.0294536
REACTOME_METABOLISM_OF_LIPIDS_AND_LIPOPROTEINS	0.0372649
REACTOME_PYRUVATE_METABOLISM_AND_CITRIC_ACID_TCA_CYCLE	0.0373435
REACTOME_CIRCADIAN_CLOCK	0.0386743
KEGG_ARACHIDONIC_ACID_METABOLISM	0.0463835
KEGG_HEMATOPOIETIC_CELL_LINEAGE	0.0488928
REACTOME_NUCLEAR_SIGNALING_BY_ERBB4	0.0493891

## Sheet: Summer list
Gene set	Combined (FDR) P value for RHD and FRN (Fisher's method)
REACTOME_COLLAGEN_FORMATION	4.07572e-08
REACTOME_EXTRACELLULAR_MATRIX_ORGANIZATION	1.59598e-06
KEGG_ECM_RECEPTOR_INTERACTION	1.08238e-05
REACTOME_ACTIVATION_OF_THE_PRE_REPLICATIVE_COMPLEX	1.19323e-05
REACTOME_MITOTIC_M_M_G1_PHASES	1.47873e-05
REACTOME_AXON_GUIDANCE	1.4931e-05
REACTOME_NCAM1_INTERACTIONS	1.5133e-05
KEGG_FOCAL_ADHESION	1.97548e-05
REACTOME_G0_AND_EARLY_G1	1.9756e-05
REACTOME_DNA_REPLICATION	2.28536e-05
KEGG_CELL_CYCLE	2.5005e-05
REACTOME_E2F_MEDIATED_REGULATION_OF_DNA_REPLICATION	3.02432e-05
KEGG_REGULATION_OF_ACTIN_CYTOSKELETON	3.15201e-05
KEGG_DNA_REPLICATION	3.82621e-05
REACTOME_PROCESSING_OF_CAPPED_INTRON_CONTAINING_PRE_MRNA	4.0737e-05
REACTOME_MITOTIC_PROMETAPHASE	4.56706e-05
REACTOME_CHROMOSOME_MAINTENANCE	4.63297e-05
REACTOME_DNA_STRAND_ELONGATION	5.0541e-05
REACTOME_MEIOSIS	5.10547e-05
REACTOME_CELL_CYCLE_MITOTIC	5.23799e-05
REACTOME_MUSCLE_CONTRACTION	5.38558e-05
KEGG_SPLICEOSOME	5.45079e-05
REACTOME_TELOMERE_MAINTENANCE	5.57722e-05
REACTOME_G2_M_CHECKPOINTS	5.61464e-05
REACTOME_STRIATED_MUSCLE_CONTRACTION	6.08573e-05
REACTOME_EXTENSION_OF_TELOMERES	6.21016e-05
REACTOME_MEIOTIC_RECOMBINATION	6.21296e-05
REACTOME_CELL_CYCLE	6.22694e-05
REACTOME_NEP_NS2_INTERACTS_WITH_THE_CELLULAR_EXPORT_MACHINERY	6.59119e-05
REACTOME_SEMAPHORIN_INTERACTIONS	8.37671e-05
KEGG_PRIMARY_IMMUNODEFICIENCY	0.000256523
REACTOME_NCAM_SIGNALING_FOR_NEURITE_OUT_GROWTH	0.000282344
REACTOME_CHONDROITIN_SULFATE_DERMATAN_SULFATE_METABOLISM	0.00040019
REACTOME_CELL_CELL_COMMUNICATION	0.000796378
REACTOME_MRNA_PROCESSING	0.00103636
KEGG_AXON_GUIDANCE	0.00104279
REACTOME_MITOTIC_G2_G2_M_PHASES	0.00159317
REACTOME_DOUBLE_STRAND_BREAK_REPAIR	0.00166664
KEGG_MISMATCH_REPAIR	0.00216503
KEGG_VIRAL_MYOCARDITIS	0.00238629
REACTOME_A_TETRASACCHARIDE_LINKER_SEQUENCE_IS_REQUIRED_FOR_GAG_SYNTHESIS	0.00258905
REACTOME_ADHERENS_JUNCTIONS_INTERACTIONS	0.00357938
REACTOME_MRNA_SPLICING	0.00605831
KEGG_LEUKOCYTE_TRANSENDOTHELIAL_MIGRATION	0.00742007
REACTOME_DEVELOPMENTAL_BIOLOGY	0.00801471
REACTOME_LAGGING_STRAND_SYNTHESIS	0.00810231
REACTOME_SIGNALING_BY_PDGF	0.00987871
REACTOME_GLYCOSAMINOGLYCAN_METABOLISM	0.00993858
REACTOME_THROMBOXANE_SIGNALLING_THROUGH_TP_RECEPTOR	0.0103161
REACTOME_REGULATION_OF_SIGNALING_BY_CBL	0.0108531
REACTOME_MRNA_SPLICING_MINOR_PATHWAY	0.0196664
KEGG_HEDGEHOG_SIGNALING_PATHWAY	0.0197632
REACTOME_GPVI_MEDIATED_ACTIVATION_CASCADE	0.0217253
REACTOME_ADP_SIGNALLING_THROUGH_P2RY1	0.0230106
REACTOME_KINESINS	0.0246553
REACTOME_NEPHRIN_INTERACTIONS	0.0246575
KEGG_GLYCOSAMINOGLYCAN_BIOSYNTHESIS_CHONDROITIN_SULFATE	0.0256565
KEGG_NATURAL_KILLER_CELL_MEDIATED_CYTOTOXICITY	0.032811
KEGG_BASE_EXCISION_REPAIR	0.0354566
KEGG_T_CELL_RECEPTOR_SIGNALING_PATHWAY	0.0394866
KEGG_BASAL_CELL_CARCINOMA	0.0395374
REACTOME_RECRUITMENT_OF_MITOTIC_CENTROSOME_PROTEINS_AND_COMPLEXES	0.0445997
REACTOME_GLYCOLYSIS	0.0455507
KEGG_OOCYTE_MEIOSIS	0.046714
REACTOME_RECYCLING_PATHWAY_OF_L1	0.0487187
KEGG_B_CELL_RECEPTOR_SIGNALING_PATHWAY	0.0518392
