# Supplementary material for: Seasonal immunoregulation in a naturally-occurring vertebrate
Source: BMC Genomics. 2016 May 18;17:369. doi: 10.1186/s12864-016-2701-7 (PMC4870750; doi:10.1186/s12864-016-2701-7)
Supplement: Additional file 3: Table S3. — Details of the selected gene sets used to probe winter- and summer-biased gene lists and/or gene modules from network analyses. (XLS 98 kb) [file 12864_2016_2701_MOESM3_ESM.xls]

## Sheet: README
Table S3. Here we provide details of the selected gene sets used to probe winter-and summer-biased gene lists and/or gene modules from network analyses.
These gene sets were chosen to represent either innate and adaptive immune responses, or, wider organismal processes that might interact with immunity (including reproduction, metabolism, growth and responses to stress).
In most cases curated gene sets are used, but we also constructed a custom gene set to represent oxidative stress. Descriptors accompanying the curated gene sets are provided, for reference.
Genes without homologues in the stickleback genome are omitted from the lists.

## Sheet: Immune system
KEGG_COMPLEMENT_AND_COAGULATION_CASCADES	REACTOME_ACTIVATED_TLR4_SIGNALLING	REACTOME_TRIF_MEDIATED_TLR3_SIGNALING	REACTOME_IL1_SIGNALING	KEGG_NATURAL_KILLER_CELL_MEDIATED_CYTOTOXICITY	REACTOME_IMMUNOREGULATORY_INTERACTIONS_BETWEEN_A_LYMPHOID_AND_A_NON_LYMPHOID_CELL	KEGG_PRIMARY_IMMUNODEFICIENCY	KEGG_B_CELL_RECEPTOR_SIGNALING_PATHWAY	KEGG_T_CELL_RECEPTOR_SIGNALING_PATHWAY
>The complement system is a proteolytic cascade in blood plasma and a mediator of innate immunity, a nonspecific defense mechanism against pathogens. There are three pathways of complement activation: the classical pathway, the lectin pathway, and the alternative pathway. All of these pathways generate a crucial enzymatic activity that, in turn, generates the effector molecules of complement. The…	>TLR4 is unique among the TLR family in its ability to recruit four adapters to activate two distinct signaling pathways. One pathway is activated by the pair of the adapters Mal or TIRAP (Toll/interleukin-1-receptor (TIR)-domain-containing adapter protein) and MyD88, which leads to the NFkB activation and the induction of pro-inflammatory cytokines. The second pathway is activated by the adapter…	>Genes involved in TRIF mediated TLR3 signaling	>Interleukin 1 (IL1) signals via Interleukin 1 receptor 1 (IL1R1), the only signaling-capable IL1 receptor. This is a single chain type 1 transmembrane protein comprising an extracellular ligand binding domain and an intracellular region called the Toll/Interleukin-1 receptor (TIR) domain that is structurally conserved and shared by other members of the two families of receptors. This domain is a…	>Natural killer (NK) cells are lymphocytes of the innate immune system that are involved in early defenses against both allogeneic (nonself) cells and autologous cells undergoing various forms of stress, such as infection with viruses, bacteria, or parasites or malignant transformation. Although NK cells do not express classical antigen receptors of the immunoglobulin gene family, such as the ant…	>A number of receptors and cell adhesion molecules play a key role in modifying the response of cells of lymphoid origin (such as B-, T- and NK cells) to self and tumor antigens, as well as to pathogenic organisms. Molecules such as KIRs and LILRs form part of a crucial surveillance system that looks out for any derangement, usually caused by cancer or viral infection, in MHC Class I presentation…	>Primary immunodeficiencies (PIs) are a heterogeneous group of disorders, which affect cellular and humoral immunity or non-specific host defense mechanisms mediated by complement proteins, and cells such as phagocytes and natural killer (NK) cells. These disorders of the immune system cause increased susceptibility to infection, autoimmune disease, and malignancy. Most of PIs are due to genetic …	B cells are an important component of adaptive immunity. They produce and secrete millions of different antibody molecules, each of which recognizes a different (foreign) antigen. The B cell receptor (BCR) is an integral membrane protein complex that is composed of two immunoglobulin (Ig) heavy chains, two Ig light chains and two heterodimers of Ig-alpha and Ig-beta. After BCR ligation by antigen…	Activation of T lymphocytes is a key event for an efficient response of the immune system. It requires the involvement of the T-cell receptor (TCR) as well as costimulatory molecules such as CD28. Engagement of these receptors through the interaction with a foreign antigen associated with major histocompatibility complex molecules and CD28 counter-receptors B7.1/B7.2, respectively, results in a s…
VWF	APP	UBA52	UBE2N	ARAF	VCAM1	ADA	AKT1	ZAP70
THBD	ATF1	TRAF6	TRAF6	BRAF	SELL	AICDA	AKT2	VAV3
TFPI	ATF2	TLR3	TNIP2	CASP3	PVRL2	AIRE	AKT3	VAV2
SERPING1	BTK	TBK1	TMEM189-UBE2V1	FYN	PVR	BLNK	BCL10	VAV1
SERPINF2	CDK1	TAB3	TAB3	GRB2	ITGB2	BTK	BLNK	TNF
SERPINE1	CHUK	TAB2	TAB2	GZMB	ITGB1	CD19	BTK	TEC
SERPIND1	CREB1	S100B	SQSTM1	HRAS	ITGAL	CD3D	CARD11	SOS2
SERPINC1	DUSP3	S100A12	SKP1	IFNAR1	CXADR	CD3E	CD22	SOS1
SERPINA5	DUSP4	RPS6KA5	RIPK2	ITGAL	CRTAM	CD4	CD79A	RHOA
SERPINA1	DUSP6	RPS6KA3	RBX1	ITGB2	CDH1	CD40	CD81	RELA
PROS1	DUSP7	RPS6KA2	PELI3	LCK	CD81	CD40LG	CHUK	RASGRP1
PROC	ECSIT	RPS6KA1	PELI1	LCP2	CD226	CD79A	CR2	RAF1
PLG	ELK1	RPS27A	NOD2	MAP2K1	C3	CD8A	DAPP1	PTPRC
PLAU	FOS	RIPK3	NOD1	MAP2K2	B2M	CD8B	FOS	PTPN6
PLAT	HMGB1	RIPK2	MYD88	MAPK1		CIITA	GRB2	PRKCQ
MASP1	IKBKB	RIPK1	MAP3K8	MAPK3		DCLRE1C	GSK3B	PPP3R2
KNG1	IKBKE	RELA	MAP3K7	MICA		ICOS	HRAS	PPP3R1
FGG	IKBKG	PPP2R5D	MAP3K3	MICB		IGLL1	IKBKB	PPP3CC
FGB	IRAK1	PPP2R1B	MAP2K6	NFAT5		IKBKG	IKBKG	PPP3CA
FGA	IRAK3	PPP2CA	MAP2K4	NFATC1		IL2RG	INPP5D	PLCG1
F9	IRAK4	NOD2	MAP2K1	NFATC2		IL7R	JUN	PIK3R5
F7	IRF3	NOD1	IRAK4	NFATC3		JAK3	LYN	PIK3R3
F3	IRF7	NFKBIA	IRAK3	PAK1		LCK	MALT1	PIK3R2
F2R	JUN	NFKB2	IRAK1	PIK3CA		PTPRC	MAP2K1	PIK3CG
F2	MAP2K1	MEF2C	IL1RAP	PIK3CB		RAG1	MAP2K2	PIK3CD
F13B	MAP2K2	MEF2A	IL1R1	PIK3CD		RAG2	MAPK1	PIK3CB
F13A1	MAP2K4	MAPKAPK3	IL1B	PIK3CG		RFX5	MAPK3	PIK3CA
F10	MAP2K6	MAPKAPK2	IKBKG	PIK3R2		RFXANK	NFAT5	PDK1
CR2	MAP2K7	MAPK9	IKBKB	PIK3R3		RFXAP	NFATC1	PAK7
CR1	MAP3K7	MAPK8	CUL1	PIK3R5		TAP1	NFATC2	PAK6
CPB2	MAPK1	MAPK7	CHUK	PLCG1		TAP2	NFATC3	PAK4
CFI	MAPK10	MAPK3		PLCG2		TNFRSF13B	NFKB1	PAK3
CFH	MAPK11	MAPK14		PPP3CA		TNFRSF13C	NFKBIA	PAK2
CFD	MAPK14	MAPK11		PPP3CC		UNG	NFKBIE	PAK1
CFB	MAPK3	MAPK10		PPP3R1		ZAP70	PIK3AP1	NFKBIE
CD55	MAPK7	MAPK1		PPP3R2			PIK3CA	NFKBIA
CD46	MAPK8	MAP3K7		PRF1			PIK3CB	NFKB1
C9	MAPK9	MAP2K7		PRKCA			PIK3CD	NFATC3
C8G	MAPKAPK2	MAP2K6		PRKCB			PIK3CG	NFATC2
C8B	MAPKAPK3	MAP2K4		PRKCG			PIK3R2	NFATC1
C8A	MEF2A	MAP2K2		PTK2B			PIK3R3	NFAT5
C7	MEF2C	MAP2K1		PTPN11			PIK3R5	NCK2
C6	MYD88	JUN		PTPN6			PLCG2	NCK1
C5AR1	NFKB2	IRF7		RAC1			PPP3CA	MAPK9
C4BPA	NFKBIA	IRF3		RAC2			PPP3CC	MAPK3
C4B	NOD1	IRAK1		RAC3			PPP3R1	MAPK14
C4A	NOD2	IKBKG		RAF1			PPP3R2	MAPK13
C3	PELI1	IKBKE		SH2D1A			PRKCB	MAPK12
C2	PELI3	IKBKB		SH2D1B			PTPN6	MAPK11
C1R	PPP2CA	HMGB1		SH3BP2			RAC1	MAPK1
C1QC	PPP2R1B	FOS		SHC1			RAC2	MAP3K8
BDKRB2	PPP2R5D	ELK1		SHC2			RAC3	MAP3K7
BDKRB1	RELA	DUSP7		SHC3			RAF1	MAP3K14
	RIPK1	DUSP6		SHC4			RASGRP3	MAP2K7
	RIPK2	DUSP4		SOS1			RELA	MAP2K2
	RPS27A	DUSP3		SOS2			SOS1	MAP2K1
	RPS6KA1	CREB1		SYK			SOS2	MALT1
	RPS6KA2	CHUK		TNF			SYK	LCP2
	RPS6KA3	CDK1		TNFRSF10A			VAV1	LCK
	RPS6KA5	ATF2		TNFRSF10B			VAV2	JUN
	S100A12	ATF1		TNFRSF10C			VAV3	ITK
	S100B	APP		TNFRSF10D				IKBKG
	SIGIRR			TNFSF10				IKBKB
	TAB2			VAV1				HRAS
	TAB3			VAV2				GSK3B
	TBK1			VAV3				GRB2
	TICAM2			ZAP70				GRAP2
	TIRAP							FYN
	TLR1							FOS
	TLR2							DLG1
	TLR3							CHUK
	TLR6							CDK4
	TMEM189-UBE2V1							CDC42
	TRAF3							CBLC
	TRAF6							CBLB
	UBA52							CBL
	UBE2N							CARD11
								BCL10
								AKT3
								AKT2
								AKT1

## Sheet: Wider organismal processes
STRESS				REPRODUCTION			GROWTH						METABOLISM
Oxidative_stress	RESPONSE_TO_OXIDATIVE_STRESS	RESPONSE_TO_STRESS	RESPONSE_TO_TEMPERATURE_STIMULUS	SEXUAL_REPRODUCTION	REPRODUCTIVE_PROCESS	GAMETE_GENERATION	ANGIOGENESIS	AXONOGENESIS	EPIDERMIS_DEVELOPMENT	SKELETAL_DEVELOPMENT	SKELETAL_MUSCLE_DEVELOPMENT	EXTRACELLULAR_MATRIX	LIPID_TRANSPORT	LIPID_CATABOLIC_PROCESS	LIPID_BIOSYNTHETIC_PROCESS	PROTEIN_CATABOLIC_PROCESS	RESPONSE_TO_NUTRIENT_LEVELS
Custom set (based on composition of commercial gene expression arrays designed to report oxidative stress)	> Genes annotated by the GO term GO:0006979. A change in state or activity of a cell or an organism (in terms of movement, secretion, enzyme production, gene expression, etc.) as a result of oxidative stress, a state often resulting from exposure to high levels of reactive oxygen species, e.g. superoxide anions, hydrogen peroxide (H2O2), and hydroxyl radicals.	> Genes annotated by the GO term GO:0006950. A change in state or activity of a cell or an organism (in terms of movement, secretion, enzyme production, gene expression, etc.) as a result of a stimulus indicating the organism is under stress. The stress is usually, but not necessarily, exogenous (e.g. temperature, humidity, ionizing radiation).	> Genes annotated by the GO term GO:0009266. A change in state or activity of a cell or an organism (in terms of movement, secretion, enzyme production, gene expression, etc.) as a result of a temperature stimulus.	> Genes annotated by the GO term GO:0019953. The regular alternation, in the life cycle of haplontic, diplontic and diplohaplontic organisms, of meiosis and fertilization which provides for the production offspring. In diplontic organisms there is a life cycle in which the products of meiosis behave directly as gametes, fusing to form a zygote from which the diploid, or sexually reproductive poly…	> Genes annotated by the GO term GO:0022414. A biological process that directly contributes to the process of producing new individuals by one or two organisms. The new individuals inherit some proportion of their genetic material from the parent or parents.	> Genes annotated by the GO term GO:0007276. The generation and maintenance of gametes. A gamete is a haploid reproductive cell.	> Genes annotated by the GO term GO:0001525. Blood vessel formation when new vessels emerge from the proliferation of pre-existing blood vessels.	> Genes annotated by the GO term GO:0007409. Generation of a long process of a neuron, that carries efferent (outgoing) action potentials from the cell body towards target cells.	> Genes annotated by the GO term GO:0008544. The process whose specific outcome is the progression of the epidermis over time, from its formation to the mature structure. The epidermis is the outer epithelial layer of a plant or animal, it may be a single layer that produces an extracellular material (e.g. the cuticle of arthropods) or a complex stratified squamous epithelium, as in the case of m…	> Genes annotated by the GO term GO:0001501. The process whose specific outcome is the progression of the skeleton over time, from its formation to the mature structure. The skeleton is the bony framework of the body in vertebrates (endoskeleton) or the hard outer envelope of insects (exoskeleton or dermoskeleton).	> Genes annotated by the GO term GO:0007519. The developmental sequence of events leading to the formation of adult muscle that occurs in the anima. In vertebrate skeletal muscle the main events are: the fusion of myoblasts to form myotubes that increase in size by further fusion to them of myoblasts, the formation of myofibrils within their cytoplasm and the establishment of functional neuromusc…	> Genes annotated by the GO term GO:0031012. A structure lying external to one or more cells, which provides structural support for cells or tissues; may be completely external to the cell (as in animals) or be part of the cell (as in plants).	> Genes annotated by the GO term GO:0006869. The directed movement of lipids into, out of, within or between cells. Lipids are compounds soluble in an organic solvent but not, or sparingly, in an aqueous solvent.	> Genes annotated by the GO term GO:0016042. The chemical reactions and pathways resulting in the breakdown of lipids, compounds soluble in an organic solvent but not, or sparingly, in an aqueous solvent.	> Genes annotated by the GO term GO:0008610. The chemical reactions and pathways resulting in the formation of lipids, compounds soluble in an organic solvent but not, or sparingly, in an aqueous solvent.	> Genes annotated by the GO term GO:0030163. The chemical reactions and pathways resulting in the breakdown of a protein by the destruction of the native, active configuration, with or without the hydrolysis of peptide bonds.	> Genes annotated by the GO term GO:0031667. A change in state or activity of a cell or an organism (in terms of movement, secretion, enzyme production, gene expression, etc.) as a result of a stimulus reflecting the presence, absence, or concentration of nutrients.
AOX1	ANGPTL7	ABCF1	ACOT11	ABCB9	ACE2	ABCB9	ACVRL1	AMIGO1	ALDH3A2	ACHE	ADAM12	ADAMTS13	ABCA1	ACADM	ADM	AMFR	ASNS
APOE	APOA4	ABL1	AKT1	ACR	ACR	ADAM28	AGGF1	APOE	ALOX12B	ACVR1	BMP4	ADAMTS5	ABCA2	ACADVL	AGPAT2	ANAPC10	CARTPT
BAG2	APTX	ACHE	CIRBP	ADAM28	ADCYAP1	AXIN1	AMOT	BAI1	ATP2A2	AEBP1	CACNA1H	ADAMTS9	ABCD3	AKR1D1	AGPAT6	ANAPC2	CCKAR
BNIP3	CYGB	ACVRL1	DNAJB4	AXIN1	ADM	BAX	ANGPTL3	BAIAP2	ATP2C1	AHSG	CACNB2	AGRN	ANGPTL3	ALDH5A1	AGPS	ANAPC4	CDKN2B
CAT	DHCR24	ADM	EIF2B1	BAX	AGPAT6	BMP15	ANGPTL4	CDK5R1	BNC1	ALX1	CHRNA1	APLP1	APOA1	ANGPTL3	AKR1D1	ANAPC5	CDKN2D
CCS	DUSP1	ADORA1	EIF2B2	BMP15	AGT	BMPR1B	ATPIF1	CNTN4	BTD	ANKH	COL4A4	CAV3	APOA4	APOA4	ALG1	ARIH1	ENPP1
CYBB	ERCC1	ADORA2A	EIF2B3	BMPR1B	AMH	BRD2	BTG1	CYFIP1	COL17A1	ANXA2	CSRP3	CD248	APOE	BDH2	APOA1	CDC20	ENSA
CYGB	ERCC2	ADORA3	EIF2B4	BRD2	AMHR2	CCNA1	C1GALT1	DPYSL5	COL1A1	ARSE	FOXL2	CHAD	APOF	CEL	B3GNT5	CDC23	GCGR
DHCR24	ERCC3	AFAP1L2	EIF2B5	CCNA1	ANKRD7	CCT6B	CANX	FEZ1	COL5A2	ATP6V1B1	IFRD1	COL10A1	ATP11B	CPT1A	BMP6	CPA2	GHSR
DUOX1	ERCC6	AHR	FGF16	CCT6B	BMPR1B	CDY1	CDH13	FEZ2	COL7A1	BMP1	IGFBP3	COL11A1	CAV1	CPT1B	BRCA1	DERL1	GNAI2
DUSP1	ERCC8	AHSA1	GCLC	CD9	BYSL	CDY2B	CHRNA7	GLI2	CRABP2	BMP4	KCNH1	COL15A1	CETP	CYP46A1	CD74	DERL2	NPY
EPHX2	GCLC	AHSG	GMPR	CDY1	CD81	CDYL	COL4A2	KAL1	DCT	BMPR1B	KRT19	COL16A1	CHKA	ECH1	CD81	EDEM1	NUAK2
FHL2	GCLM	AIFM1	SOD1	CDY2B	CD9	CEP57	COL4A3	LRRC4C	DHCR24	CASR	MAPK12	COL18A1	GLTP	ECHS1	CERS1	EGLN2	OGT
FOXM1	GLRX2	AIMP1		CDYL	CDKL2	CGB	EGF	MAPT	DSP	CDK6	MBNL1	COL1A2	GOT2	GLA	CERS5	FAF1	PPARG
GCLC	GPX3	AKR1B1		CEP57	CENPI	CHEK1	ERAP1	NRP1	EMP1	CLEC3A	MYEF2	COL4A2	LCAT	HACL1	CHPT1	FBXL4	SREBF1
GCLM	GSS	AKT1		CGB	CLGN	CSNK2A2	FOXO4	NRP2	ERCC2	CLEC3B	MYF6	COL4A3	LDLR	HADHB	CNBP	FBXO22	SST
GLA	IPCEF1	ALAS2		CHEK1	CLIC5	DAZAP1	HTATIP2	NRXN1	ERCC3	CMKLR1	MYH11	COL4A4	NPC1L1	HAO1	CYP11A1	FBXO7	SSTR1
GPX3	MPO	ALKBH1		CLGN	COL16A1	DAZL	MYH9	NRXN3	EVPL	COL10A1	MYL6	COL4A5	NPC2	HSD17B14	CYP11B2	FZR1	SSTR2
GPX4	MSRA	ALOX15		CRISP1	CRH	DEAF1	NCL	NTNG1	FABP5	COL11A1	MYL6B	COL5A1	PPARA	NEU3	CYP19A1	HGS	STC1
GSR	NDUFA12	ALOX5AP		CSNK2A2	CRHBP	DEDD	NF1	NTNG2	FGF7	COL12A1	MYOD1	COL5A2	PPARD	PLA2G15	CYP7B1	INS	STC2
GSS	NDUFA6	AMFR		DAZ2	CRHR1	DMC1	NPR1	OPHN1	FLOT2	COL19A1	MYOZ1	COL5A3	PSAP	PLA2G4C	DEGS1	KIAA0368	TP53
GSTZ1	NDUFB4	ANGPTL7		DAZAP1	CRISP1	DNAH9	PLG	OTX2	FOXN1	COL1A2	NOTCH1	COL6A3	SLC27A4	PPARA	DGAT2	MDM2	TULP4
HMOX1	NDUFS2	ANXA1		DAZL	CSDE1	DNAJB13	PROK2	PARD3	FST	COL2A1	NRD1	COL7A1	SLCO2A1	PPARD	DGKE	MDM4
HSP90AA1	NDUFS8	AOC3		DEAF1	CSH2	DUSP13	RHOB	PARD6B	GJB5	COL9A2	SVIL	COL8A1	STX12	PPT1	DHCR24	MTOR
LPO	NUDT1	AOX1		DEDD	CTBP1	DYNLL1	ROBO4	PAX2	GLI1	COMP	TAZ	COL9A1	TSPO	PRDX6	DHCR7	NEDD8
MPV17	OXSR1	APC		DMC1	CTBP2	FOXJ1	RUNX1	POU4F1	IL20	DLL3	TBX3	COL9A2		SMPD3	DPM1	NPLOC4
MSRA	PDLIM1	APCS		DNAH9	CYP17A1	FSHR	SCG2	ROBO1	KRT1	DLX5	TTN	COL9A3		SMPD4	DPM2	PARK2
NCF1	PNKP	APEX1		DNAJB13	DAZ2	GDF9	SERPINF1	ROBO2	KRT10	DLX6		COLQ		STS	DPM3	PCNP
NCF2	PRDX2	APOA4		DNALI1	DEK	GPR64	SHH	RTN4	KRT13	DSCAML1		COMP		UGT2B4	ETNK1	PRKCG
NCOA7	PRDX5	APOL3		DUSP13	DERL1	HIST1H1A	SPHK1	RTN4RL1	KRT14	EN1		DGCR6			FADS2	PSMC5
NOX4	PRDX6	APTX		DYNLL1	DMRT1	HIST1H1T	STAB1	S100B	KRT15	EVC		DMD			FDPS	PSMD14
NOX5	RNF7	AQP9		FOXJ1	DMRT2	HMGCR	TGFB2	SEMA3B	KRT16	EXT1		DST			FDXR	RNF11
NQO1	SCARA3	ARNT2		FSHR	DNAJC19	HOXA10	VEGFA	SEMA4F	KRT17	EXT2		ECM1			GBGT1	RNF144B
NUDT1	SEPP1	ASNS		GDF9	DNALI1	HSF2BP		SHH	KRT2	EXTL1		ECM2			GPAA1	RNF217
PDLIM1	SGK2	ATF4		GNPDA1	EIF2B2	HSPA2		SIAH1	KRT31	FBN1		EFEMP1			HPGD	SIAH1
PRDX1	SOD1	ATF6		GPR64	EIF2B4	IFT81		SLIT1	KRT32	FGFR1		EFEMP2			HSD11B2	SIAH2
PRDX2	SOD2	ATM		HIST1H1A	EIF2B5	JAG2		SLIT2	KRT34	FGFR3		ERBB2IP			HSD3B1	SMURF1
PRDX3	SRXN1	ATR		HIST1H1T	ENDOU	KHDRBS3		SPON2	KRT5	FRZB		FBLN1			HSD3B7	SMURF2
PRDX4	STK25	ATRIP		HMGCR	EPYC	LEFTY2		UNC5C	KRT83	GDF10		FBLN2			IDI1	SQSTM1
PRDX5	TXNRD2	ATRX		HOXA10	FCGRT	LIG3			KRT85	GDF11		FBLN5			IMPA1	STUB1
PRDX6		ATXN3		HSF2BP	FLT1	MAST2			KRT9	GHR		FBN1			LARGE	SYVN1
PTGR1		BCL6		HSPA2	FOXL2	MEA1			LAMA3	GHRHR		FMOD			LCAT	TSG101
PTGS1		BLM		IFT81	FSHR	MOV10L1			LAMB3	GLI1		HAPLN1			LPCAT1	UBE2A
PTGS2		BLNK		JAG2	GHSR	MTL5			LAMC2	GLI2		IMPG1			LTA4H	UBE2C
RNF7		BNIP3		KHDRBS3	GNPDA1	MYCBPAP			NME2	HOXA13		KAL1			MCAT	UBE2D1
SEPP1		BRCA1		LEFTY2	HMGCR	NME5			PLOD1	IGF1		LAMA2			MIF	UBE2D2
SIRT2		BRCA2		LIG3	HPGD	NR6A1			POU2F3	IGF2		LAMA3			MVK	UBE2D3
SLC7A11		BRCC3		MAST2	HS3ST5	PARN			PPARD	IGFBP4		LAMA4			NPC1L1	UBE2E1
SOD1		BRE		MEA1	HS3ST6	PICK1			PTCH2	INHA		LAMB1			NR0B1	UBE2G1
SOD2		BRSK1		MOV10L1	HSD17B3	PPAP2A			PTHLH	INHBA		LAMB2			NR5A1	UBE2G2
SOD3		C2		MST1R	HTATSF1	PPAP2B			RBP2	KIAA1217		LAMC1			NSDHL	UBE2H
SQSTM1		CARTPT		MTL5	IDE	PRKACG			SCEL	KL		LTBP2			OXSM	UBE2I
SRXN1		CCNA2		MYCBPAP	ITCH	PRKAG1			STS	KLF10		LUM			PCYT1B	UBE2K
TRAPPC6A		CCNO		NME5	LHB	PROK2			TGFB2	LECT2		MATN1			PCYT2	UBE2L3
TTN		CCR7		NR6A1	LHCGR	PTCH2			TGM3	MATN3		MATN3			PDSS1	UBE3A
TXNRD1		CD36		PARN	LIPE	RACGAP1			TGM5	MSX2		MMP11			PDSS2	UBE4A
TXNRD2		CD97		PICK1	LNPEP	RBMY1A1			UGCG	NF1		MUC5AC			PEMT	UBE4B
UCP2		CDKN2D		PPAP2A	MAFF	REC8			WAS	NPR3		NID2			PEX7	UBR3
VIMP		CDO1		PPAP2B	MEA1	RPL10L				OSTF1		POSTN			PGS1	UBR5
		CEBPB		PRKACG	MKKS	RPL39L				PAPSS1		PRELP			PI4K2A	UFD1L
		CEBPG		PRKAG1	MST1R	RUVBL1				PAPSS2		SGCA			PI4KA	UHRF2
		CFHR1		PROK2	MTNR1A	SERPINA5				PAX1		SGCB			PI4KB	USE1
		CGREF1		PTCH2	NCOA4	SOD1				POSTN		SGCD			PIGA	USP33
		CGRRF1		RACGAP1	NR0B1	SPA17				PRDX1		SGCE			PIGB	VCP
		CHEK1		RBMY1A1	NR5A1	SPAG6				PRELP		SGCG			PIGF
		CHRNA4		REC8	OPRK1	SPAG9				PTH1R		SMC3			PIGG
		CHRNA7		RPL10L	OVGP1	SPO11				RPS6KA3		SNTB1			PIGH
		CHRNB2		RPL39L	OXTR	SYCP1				RUNX2		SNTB2			PIGK
		CHST2		RUVBL1	PPARD	TESK1				SHOX		SNTG1			PIGO
		CIB1		SERPINA5	PRKACG	TESK2				SHOX2		SNTG2			PIGS
		CIDEB		SLC22A16	PRLHR	TOB2				SPARC		SOD1			PIGT
		CIRBP		SOD1	PRLR	TSPY1				SPP2		SPG7			PIGV
		CLDN3		SPA17	PSG1	USP9X				SUFU		SSPN			PIK3C2A
		CREBBP		SPAG1	PSG11	USP9Y				TBX1		TFPI2			PLCE1
		CRP		SPAG6	PSG3	XRN2				TBX3		TGFB1			PTGDS
		CSNK1D		SPAG9	PSG4	YBX2				TBX4		THBS4			PTGES3
		CSNK1E		SPAM1	PSG5					TEAD4		TNXB			PTGS1
		CX3CR1		SPO11	PSG6					TGFB1		USH2A			SCP2
		CXCR2		SYCP1	PSG7					TLL1		VCAN			SGMS1
		CXCR4		TESK1	PSG8					TNFRSF11B					SGMS2
		CYBB		TESK2	PSG9					TRPS1					SOD1
		CYGB		TOB2	PTGFR					TWIST1					ST6GALNAC6
		DCBLD2		TSPY1	PTHLH					TWIST2					ST8SIA1
		DDB1		USP9X	RPL29					UFD1L					ST8SIA3
		DDB2		USP9Y	RQCD1					ZNF675					ST8SIA5
		DDIT3		WBP2NL	RRAGA										TFCP2L1
		DERL1		XRN2	RSF1										UGCG
		DERL2		YBX2	SHH
		DERL3		ZP2	SLC22A16
		DHCR24			SMAD3
		DNAJA1			SMARCB1
		DNAJB1			SOD1
		DNAJB2			SPA17
		DNAJB4			SPAG1
		DNAJB5			SPAM1
		DNAJC4			SRD5A2
		DUSP1			TAC1
		DUSP10			TARBP2
		DYRK2			TBX3
		EEF1E1			TEAD3
		EGLN1			TFCP2L1
		EGLN2			TGFB1
		EIF2AK1			TNIP1
		EIF2AK3			TOP2A
		EIF2B1			TSPY1
		EIF2B2			UBP1
		EIF2B3			VAPB
		EIF2B4			WBP2NL
		EIF2B5			WNT7A
		ELF3			WWP1
		ENTPD1			WWP2
		EPAS1			ZP2
		ERCC1
		ERCC2
		ERCC3
		ERCC4
		ERCC5
		ERCC6
		ERCC8
		ERN1
		ERP44
		ERRFI1
		EXO1
		F10
		F11R
		F13A1
		F13B
		F2
		F2R
		F2RL2
		F2RL3
		F7
		F9
		FANCA
		FANCC
		FANCG
		FEN1
		FGF7
		FOS
		FPR2
		GADD45A
		GADD45B
		GADD45G
		GCLC
		GCLM
		GGCX
		GHSR
		GLRX2
		GMPR
		GNA12
		GNAQ
		GP1BA
		GPR68
		GPX3
		GRM7
		GSK3B
		GSS
		GTF2H1
		GTF2H4
		HDAC4
		HDAC5
		HDAC7
		HDAC9
		HIF1A
		HMGB1
		HMGB2
		HNF4A
		HRH1
		HSP90B1
		HSPA1B
		HSPA1L
		HSPA2
		HSPA4L
		HSPA6
		HSPB1
		HSPB3
		HSPB7
		HSPE1
		HTRA2
		IGHMBP2
		IL10RB
		IL1RAP
		IL20
		IPCEF1
		ITGA2
		ITGB3
		KAT5
		KNG1
		KRT1
		L3MBTL4
		LIG1
		LIG3
		LIG4
		LTB4R
		LUC7L3
		LY75
		LYVE1
		LYZ
		MAP2K6
		MAP2K7
		MAP3K4
		MAP4K1
		MAP4K2
		MAP4K3
		MAP4K4
		MAP4K5
		MAPK11
		MAPK12
		MAPK13
		MAPK14
		MAPK8
		MAPK9
		MAPKAPK3
		MBIP
		MCM7
		MDK
		MEFV
		MGLL
		MIA3
		MICA
		MICB
		MINK1
		MLH1
		MMS19
		MNAT1
		MPG
		MPO
		MRE11A
		MSH2
		MSH3
		MSH5
		MSH6
		MSRA
		MUTYH
		MYO6
		NAE1
		NARFL
		NBN
		NDUFA12
		NDUFA6
		NDUFB4
		NDUFS2
		NDUFS8
		NF1
		NFATC3
		NFE2L1
		NFKB1
		NFRKB
		NFX1
		NHEJ1
		NMI
		NOD1
		NOX4
		NPM1
		NTHL1
		NUAK2
		NUDT1
		OGG1
		OXSR1
		PABPC4
		PARP1
		PARP3
		PARP4
		PCBP4
		PDIA2
		PDIA5
		PDLIM1
		PINK1
		PLA2G7
		PLAT
		PLG
		PLOD1
		PLOD2
		PMS1
		PMS2
		PNKP
		POLA1
		POLD1
		POLE
		POLE2
		POLG
		POLH
		POLI
		POLL
		POLQ
		PRDX2
		PRDX5
		PRDX6
		PRKCG
		PRKRIR
		PROC
		PROS1
		PTAFR
		PTK2B
		PTX3
		RAC1
		RAD1
		RAD17
		RAD21
		RAD23A
		RAD23B
		RAD50
		RAD51
		RAD51B
		RAD51C
		RAD52
		RAD54B
		RAD54L
		RAD9A
		RBBP8
		RECQL
		RECQL4
		RECQL5
		RELA
		REV1
		RFC3
		RINT1
		RIPK2
		RNF7
		RPA1
		RPAIN
		RPS6KA5
		RTN4RL1
		RUVBL2
		S100A12
		S100A9
		S1PR3
		SCAP
		SCARA3
		SCG2
		SELE
		SEPP1
		SERPINE1
		SERPINH1
		SESN1
		SFN
		SGK1
		SGK2
		SGK3
		SIGIRR
		SMAD3
		SMAD4
		SMAD7
		SMC1A
		SMUG1
		SOD1
		SOD2
		SPDYA
		SQSTM1
		SREBF1
		SRXN1
		STIP1
		STK25
		SUMO1
		TACR1
		TAOK2
		TDG
		TFPI
		TGFB1
		TGFB2
		THBD
		TNFAIP6
		TNFRSF1A
		TNIK
		TOPORS
		TOR1A
		TOR1B
		TP53
		TP53I11
		TP73
		TPST1
		TRIAP1
		TRPV4
		TXNRD2
		UBE2A
		UBE2N
		UBE2V2
		UBR5
		UNG
		UPF1
		UVRAG
		VAPB
		VCP
		VEGFA
		VPS45
		VWF
		WAS
		WRNIP1
		XAB2
		XCR1
		XPC
		XRCC2
		XRCC3
		XRCC6
		XRCC6BP1
