# Supplementary material for: Seasonal immunoregulation in a naturally-occurring vertebrate
Source: BMC Genomics. 2016 May 18;17:369. doi: 10.1186/s12864-016-2701-7 (PMC4870750; doi:10.1186/s12864-016-2701-7)
Supplement: Additional file 6: Table S4. — Gene Set Enrichment Analysis (GSEA) of RNAseq data with genes ranked by confounder-adjusted seasonal expression. (XLS 65 kb) [file 12864_2016_2701_MOESM6_ESM.xls]

## Sheet: README
Based on RNAseq data, here we provide lists of KEGG and REACTOME gene sets up-regulated in winter and summer as determined by Gene Set Enrichment Analysis (GSEA) of confounder-adjusted data.
GSEA was carried out on genes ranked by effect size for season in general linear models (LMs) that also included explanatory terms for body length, sex and site.
In total 67 significantly enriched gene sets (36 winter-biased, 31 summer biased) were shared with the analysis shown in Table S2.

## Sheet: Winter list
Gene set	FDR-adjusted P value
REACTOME_PEPTIDE_CHAIN_ELONGATION	0
KEGG_RIBOSOME	0
REACTOME_SRP_DEPENDENT_COTRANSLATIONAL_PROTEIN_TARGETING_TO_MEMBRANE	0
REACTOME_INFLUENZA_VIRAL_RNA_TRANSCRIPTION_AND_REPLICATION	0
REACTOME_3_UTR_MEDIATED_TRANSLATIONAL_REGULATION	0
REACTOME_NONSENSE_MEDIATED_DECAY_ENHANCED_BY_THE_EXON_JUNCTION_COMPLEX	0
KEGG_PPAR_SIGNALING_PATHWAY	0.0001
REACTOME_TRANSLATION	0.000176
REACTOME_REGULATION_OF_ORNITHINE_DECARBOXYLASE_ODC	0.000395
REACTOME_VIF_MEDIATED_DEGRADATION_OF_APOBEC3G	0.000573
KEGG_PROTEASOME	0.000931
REACTOME_FORMATION_OF_THE_TERNARY_COMPLEX_AND_SUBSEQUENTLY_THE_43S_COMPLEX	0.00103313
KEGG_PEROXISOME	0.00129254
REACTOME_METABOLISM_OF_AMINO_ACIDS_AND_DERIVATIVES	0.00120022
REACTOME_PROTEIN_FOLDING	0.00151565
REACTOME_ACTIVATION_OF_NF_KAPPAB_IN_B_CELLS	0.00229977
REACTOME_SCF_BETA_TRCP_MEDIATED_DEGRADATION_OF_EMI1	0.00390067
REACTOME_P53_INDEPENDENT_G1_S_DNA_DAMAGE_CHECKPOINT	0.00422173
REACTOME_TRANSPORT_OF_GLUCOSE_AND_OTHER_SUGARS_BILE_SALTS_AND_ORGANIC_ACIDS_METAL_IONS_AND_AMINE_COMPOUNDS	0.00408034
KEGG_ABC_TRANSPORTERS	0.00435384
REACTOME_GLYCEROPHOSPHOLIPID_BIOSYNTHESIS	0.00460027
REACTOME_METABOLISM_OF_PROTEINS	0.00446074
REACTOME_BILE_ACID_AND_BILE_SALT_METABOLISM	0.00619022
REACTOME_SLC_MEDIATED_TRANSMEMBRANE_TRANSPORT	0.00663958
REACTOME_CDK_MEDIATED_PHOSPHORYLATION_AND_REMOVAL_OF_CDC6	0.00678466
REACTOME_TRANSPORT_OF_INORGANIC_CATIONS_ANIONS_AND_AMINO_ACIDS_OLIGOPEPTIDES	0.00734565
REACTOME_INFLUENZA_LIFE_CYCLE	0.00862436
REACTOME_MITOCHONDRIAL_PROTEIN_IMPORT	0.00834315
REACTOME_SULFUR_AMINO_ACID_METABOLISM	0.00805546
REACTOME_PREFOLDIN_MEDIATED_TRANSFER_OF_SUBSTRATE_TO_CCT_TRIC	0.0091639
REACTOME_CROSS_PRESENTATION_OF_SOLUBLE_EXOGENOUS_ANTIGENS_ENDOSOMES	0.00903276
KEGG_SELENOAMINO_ACID_METABOLISM	0.00939612
REACTOME_CDT1_ASSOCIATION_WITH_THE_CDC6_ORC_ORIGIN_COMPLEX	0.010006
REACTOME_PYRUVATE_METABOLISM_AND_CITRIC_ACID_TCA_CYCLE	0.0105452
REACTOME_TRANSMEMBRANE_TRANSPORT_OF_SMALL_MOLECULES	0.0112805
REACTOME_ACTIVATION_OF_THE_MRNA_UPON_BINDING_OF_THE_CAP_BINDING_COMPLEX_AND_EIFS_AND_SUBSEQUENT_BINDING_TO_43S	0.0122827
REACTOME_CIRCADIAN_CLOCK	0.0126285
KEGG_HISTIDINE_METABOLISM	0.0135381
REACTOME_METABOLISM_OF_MRNA	0.0137402
REACTOME_ASSOCIATION_OF_TRIC_CCT_WITH_TARGET_PROTEINS_DURING_BIOSYNTHESIS	0.0137277
REACTOME_SCFSKP2_MEDIATED_DEGRADATION_OF_P27_P21	0.0137362
REACTOME_NUCLEAR_RECEPTOR_TRANSCRIPTION_PATHWAY	0.0135297
REACTOME_AUTODEGRADATION_OF_THE_E3_UBIQUITIN_LIGASE_COP1	0.0133358
REACTOME_METABOLISM_OF_VITAMINS_AND_COFACTORS	0.013066
REACTOME_AMINO_ACID_AND_OLIGOPEPTIDE_SLC_TRANSPORTERS	0.0138729
REACTOME_ABC_FAMILY_PROTEINS_MEDIATED_TRANSPORT	0.0149534
REACTOME_FORMATION_OF_FIBRIN_CLOT_CLOTTING_CASCADE	0.0188219
KEGG_REGULATION_OF_AUTOPHAGY	0.0236681
KEGG_DRUG_METABOLISM_CYTOCHROME_P450	0.0270028
REACTOME_DESTABILIZATION_OF_MRNA_BY_AUF1_HNRNP_D0	0.0281995
REACTOME_DOWNSTREAM_SIGNALING_EVENTS_OF_B_CELL_RECEPTOR_BCR	0.0314691
KEGG_METABOLISM_OF_XENOBIOTICS_BY_CYTOCHROME_P450	0.0318742
REACTOME_LIPID_DIGESTION_MOBILIZATION_AND_TRANSPORT	0.0373021
KEGG_RETINOL_METABOLISM	0.0396812
REACTOME_ER_PHAGOSOME_PATHWAY	0.0394187
REACTOME_AMINO_ACID_TRANSPORT_ACROSS_THE_PLASMA_MEMBRANE	0.0404051
KEGG_FATTY_ACID_METABOLISM	0.0432431
REACTOME_PHOSPHOLIPID_METABOLISM	0.0434885
KEGG_COMPLEMENT_AND_COAGULATION_CASCADES	0.0437153
REACTOME_P53_DEPENDENT_G1_DNA_DAMAGE_RESPONSE	0.0487721
REACTOME_RNA_POL_III_TRANSCRIPTION_TERMINATION	0.0489219
REACTOME_PEROXISOMAL_LIPID_METABOLISM	0.0488469
REACTOME_CITRIC_ACID_CYCLE_TCA_CYCLE	0.0503994
REACTOME_METABOLISM_OF_LIPIDS_AND_LIPOPROTEINS	0.0497163
KEGG_CITRATE_CYCLE_TCA_CYCLE	0.0489514

## Sheet: Summer list
Gene set	FDR-adjusted P value
REACTOME_EXTRACELLULAR_MATRIX_ORGANIZATION	0
REACTOME_COLLAGEN_FORMATION	0
REACTOME_MITOTIC_PROMETAPHASE	0
KEGG_ECM_RECEPTOR_INTERACTION	0
REACTOME_NCAM_SIGNALING_FOR_NEURITE_OUT_GROWTH	0.0003
KEGG_FOCAL_ADHESION	0.000544
REACTOME_MUSCLE_CONTRACTION	0.000466
REACTOME_AXON_GUIDANCE	0.00245759
REACTOME_NCAM1_INTERACTIONS	0.00321547
REACTOME_SEMAPHORIN_INTERACTIONS	0.0062647
REACTOME_STRIATED_MUSCLE_CONTRACTION	0.00805997
KEGG_CELL_CYCLE	0.0120564
REACTOME_CHROMOSOME_MAINTENANCE	0.0151472
KEGG_REGULATION_OF_ACTIN_CYTOSKELETON	0.0159164
REACTOME_CHONDROITIN_SULFATE_DERMATAN_SULFATE_METABOLISM	0.0188272
KEGG_NATURAL_KILLER_CELL_MEDIATED_CYTOTOXICITY	0.0186458
REACTOME_SIGNALING_BY_PDGF	0.017549
REACTOME_SMOOTH_MUSCLE_CONTRACTION	0.0202864
REACTOME_ACTIVATION_OF_THE_PRE_REPLICATIVE_COMPLEX	0.0192187
REACTOME_RECYCLING_PATHWAY_OF_L1	0.0194866
REACTOME_G0_AND_EARLY_G1	0.019178
KEGG_AXON_GUIDANCE	0.0235827
REACTOME_NEPHRIN_INTERACTIONS	0.0252095
KEGG_T_CELL_RECEPTOR_SIGNALING_PATHWAY	0.0258314
KEGG_PRIMARY_IMMUNODEFICIENCY	0.0299843
KEGG_B_CELL_RECEPTOR_SIGNALING_PATHWAY	0.0331409
KEGG_SYSTEMIC_LUPUS_ERYTHEMATOSUS	0.0335441
KEGG_DNA_REPLICATION	0.0365752
KEGG_VIRAL_MYOCARDITIS	0.0389648
REACTOME_GPVI_MEDIATED_ACTIVATION_CASCADE	0.0393233
REACTOME_DEVELOPMENTAL_BIOLOGY	0.0432494
REACTOME_MEIOSIS	0.0441404
REACTOME_GLYCOSAMINOGLYCAN_METABOLISM	0.0432553
REACTOME_INTEGRIN_CELL_SURFACE_INTERACTIONS	0.0498995
