# Supplementary material for: Seasonal immunoregulation in a naturally-occurring vertebrate
Source: BMC Genomics. 2016 May 18;17:369. doi: 10.1186/s12864-016-2701-7 (PMC4870750; doi:10.1186/s12864-016-2701-7)
Supplement: Additional file 7: Table S5. — List of core seasonally-biased immune genes determined from RNAseq data. To populate this list, seasonally-biased ImmPort list genes were individually assessed for their immunological significance. (XLSX 20 kb) [file 12864_2016_2701_MOESM7_ESM.xlsx]

## Sheet: Readme
Table S5. List of core seasonally-biased immune genes determined from RNAseq data. Notes on roles in immunity and on phenotypes in loss-of-function mutants are based on studies in mice and humans.

## Sheet: Core immune genes
Gene	Name	Seasonal bias	Ensembl identifier	Role in immunity	Associated immunological phenotype in loss-of-function mutants of mammalian orthologues	Other comments	Overall, confounder adjusted, P-value for season in general linear model (LM)
apoea	Apolipoprotein E a	Winter	ENSGACG00000002433	Suppressor of T-cell proliferation. Regulation of macrophage function. Facilitates lipid antigen presentation to NKT cells. Anti-inflammatory effects. doi:10.1038/nature04001 doi:10.1006/cimm.1994.1302 doi: http://dx.doi.org/10.1016/0021-9150(92)90066-P show	Effects on severity of autoimmunity.		0.001
bnip3lb	BCL2/adenovirus E1B interacting protein 3-like b	Winter	ENSGACG00000018162	General pro-apoptotic function. Regulates activation-induced cell death of cytotoxic lymphocytes. doi: 10.1046/j.1365-2567.2003.01710.x	None documented.	An homologue of Bnip3 in fishes.	0.001
bnip4	BCL2/Adenovirus E1B 19kDa Interacting Protein 4	Winter	ENSGACG00000009527	General pro-apoptotic function. Regulates activation-induced cell death of cytotoxic lymphocytes. (Based on information for Bnip3.) doi: 10.1046/j.1365-2567.2003.01710.x	None documented.	A homologue of Bnip3 in fishes.	0.001
ccr7	C-C chemokine receptor type 7	Summer	ENSGACG00000018112	Expressed in lymphoid tissues; activating B- and T-cells. Controlling memory T-cell migration and stimulating dendritic cell maturation. doi: 10.1002/eji.201242614	Abnormal primary T- and B-cell responses. Abnormal distribution and migration of T cells. Augmented primary immune responses and resistance to bacterial infection. Susceptibility to autoimmunity.		<0.001
cd302	Cluster of differentiation 302 molecule	Winter	ENSGACG00000005729	C-type lectin receptor involved in cell adhesion and migration, as well as endocytosis and phagocytosis. doi: 10.4049/​jimmunol.179.9.6052	None documented.		<0.001
cd8a	Cluster of differentiation 8a molecule a	Summer	ENSGACG00000008945	TCR co-receptor in cytotoxic T-cells. Predominantly expressed in cytotoxic T-cells.	Immunodeficiency. Deficient in functional cytotoxic T-cells.	At the protein level, cd8a+ cells in rainbow trout are present at high levels in thymus, gill and intestine but more sparsely in head kidney, spleen and blood. doi: 10.1016/j.dci.2011.02.008	<0.001
cfd	Complement factor D	Winter	ENSGACG00000004515	Alternative complement pathway. doi: 10.1016/j.fsi.2005.04.004	Impaired alternative complement pathway. Increased susceptibility to bacterial infection.		<0.001
colec12	Collectin sub-family member 12	Summer	ENSGACG00000004102	Scavenger receptor with functions in host defence. Mediates uptake of oxidized low density lipoprotein and microbes. doi:10.1006/bbrc.2000.4210 doi: 10.1385/IR:35:1:65	None documented.		<0.001
foxp3b	Forkhead box P3	Summer	ENSGACG00000012777	Master transcription factor in many regulatory T-cell subsets. doi:10.1172/JCI19441	Defective T-cell tolerance.		<0.001
ifi44/ifi44l	Interferon-induced protein 44	Winter	ENSGACG00000001322	Induced by type 1 interferons. Antiviral activity. DOI: 10.1111/j.1432-1033.1994.00877.x doi: 10.1038/nature09907	None documented.	Orthologue of Ifi44 and Ifi44l in fishes.	<0.001
igh@	Immunoglobulin heavy chain locus	Summer	Including: ENSGACG00000012769 ENSGACG00000012783 ENSGACG00000012781 ENSGACG00000012797 ENSGACG00000012799	Immunoglobulin heavy chains. Antibody responses.	Compromised antibody responses.	Transcipts from the entire heavy chain locus are pooled in the present study.	0.006
il1r gene cluster	Interleukin 1 receptor-like	Winter	ENSGACG00000001328	Interleukin 1 signalling. doi:10.1006/geno.1999.5767		Member of interleukin 1 receptor cluster. Similar to genes designated il1r1-like or il1rl2-like in other teleosts. This gene was used to represent the IL1R cluster in networks.	<0.001
il1r gene cluster	Interleukin 1 receptor-like	Winter	ENSGACG00000001333	Interleukin 1 signalling. doi:10.1006/geno.1999.5767		Member of interleukin 1 receptor cluster.	<0.001
il1r gene cluster	Interleukin 1 receptor-like	Winter	ENSGACG00000001331	Interleukin 1 signalling. doi:10.1006/geno.1999.5767		Member of interleukin 1 receptor cluster.	<0.001
il1rap	Interleukin 1 receptor accessory protein	Winter	ENSGACG00000004395	Interleukin 1 signalling. doi: 10.1074/jbc.272.12.7727	No response to IL-1.		<0.001
il4	Interleukin 4	Summer	Not annotated (rad50/il4 locus: chrVII:22949055-22951461).	Stimulation of activated T-cell and B-cell proliferation. Polarization of Th2 cells. Promotion of plasma cell differentiation. doi:10.1038/nri1128	Abnormal cytokine, antibody and eosinophil responses. Increased susceptibility to parasitic infection.		<0.001
irf4b	Interferon regulatory factor 4 b	Summer	ENSGACG00000004966	Negative regulator of TLR signalling.Promotes B-cell differentiation and proliferation. Promotes T-cell differentiation. doi: 10.1073/pnas.0508327102 doi: 10.1111/j.1600-065X.2012.01113.x. doi: 10.1002/eji.201344279	Abnormal plasma cell development.		<0.001
itbg2	Integrin beta-2	Summer	ENSGACG00000001519	Leucocyte extravasation from blood to tissues. http://dx.doi.org/10.1016/0092-8674(87)90215-7	Immunodeficiency. Leukocyte adhesion deficiency.		<0.001
itm2a	Integral Membrane Protein 2A	Winter	ENSGACG00000018559	Involvement in T cell development and activation. Overexpression downregulates expression of CD8 in developing thymocytes. doi:10.1084/jem.190.2.217	None documented.		<0.001
jun	Jun proto-oncogene	Summer	ENSGACG00000016273	Signalling pathways leading to cytokine production.	Altered cytokine levels. Abnormal inflammation.		<0.001
lsp1	Lymphocyte-specific protein 1	Winter	ENSGACG00000008376	Protein expressed in lymphocytes, neutrophils, macrophages, and endothelium and may regulate neutrophil motility, adhesion to fibrinogen matrix proteins, and transendothelial migration. doi: 10.1084/jem.20040830	Abnormal neutrophil function.		<0.001
masp2	Mannan-binding lectin serine protease 2	Winter	ENSGACT00000009393	Role in complement. Involved in lectin-binding pathway of the complement system. doi:10.1016/j.molimm.2015.03.245 doi: 10.1016/j.fsi.2005.04.004	Impaired complement alternative pathway. Impaired complement lectin pathway.		<0.001
mhcIIa	MHC class II antigen alpha chain	Summer	ENSGACG00000019052	Probable class II antigen presentation. doi: 10.1186/1471-2148-13-260.	Immunodeficiency.	This is a classical-like locus on Chromosome VII but is weakly expressed. The corresponding Chromosome VII beta chain locus (also low expression) was summer-biased at RHD but not FRN. Other more highly expressed MHC class II loci were not seasonally biased.	<0.001
nfkbiz	NF-kappa-B inhibitor zeta	Winter	ENSGACG00000013710	Involved in the induction of inflammatory genes activated through TLR/IL-1 receptor signaling. Involved in regulation of NF-kappa-B transcription factor complexes. Necessary for cytotoxic function of NK cells. doi: 10.1073/pnas.1012977107	Compromised inflammation. Susceptibility to viral infection.		<0.001
orai1a	Calcium release-activated calcium channel protein 1 a	Winter	ENSGACG00000011865	Non-redundant role in the activation of T-cells. Deficiency inhibits proliferation of activated T-cells but overexpression leads to apoptosis. doi: 10.4049/jimmunol.1100847 doi: 10.1016/j.ceca.2011.05.015 doi: 10.1111/j.1600-065X.2009.00818.x. doi: 0.1038/nature04702	Severe combined immunodeficiency.		<0.001
rag1	Recombination activating gene 1	Summer	ENSGACG00000011465	V-D-J recombination	Severe combined immunodeficiency.	rag1 was used to represent rag genes in networks.	<0.001
rag2	Recombination activating gene 2	Summer	ENSGACG00000011461	V-D-J recombination	Severe combined immunodeficiency.		<0.001
rnf128	E3 ubiquitin-protein ligase RNF128	Winter	Not annotated (chrII:18307485-18310548)	Supressor of T-cell cytokine production with possible role in the induction of anergy. doi:10.4049/jimmunol.181.3.1622 doi:10.1038/ni1017	Altered T-cell proliferation. Increased splenocyte proliferation. Increased antibody responses. Abnormal (compromised) peripheral T-cell anergy.	Gene most similar to RNF128 (93.6% coverage, 58.4% peptide identity).	<0.001
rorc	RAR-related orphan receptor C	Summer	ENSGACG00000012239	In mammals RORγt isoform plays a role in lymphoid organogenesis, T cell development and the differentiation of Th17 cells.	Abnormal development of lymphoid tissues and abnormal T-cell differentiation. Deficient T-helper cell type 17 responses. Increased susceptibility to bacterial infection.	Some evidence of up-regulation of rorc in Th17 -like responses in zebrafish. doi: 10.1371/journal.pone.0073871	<0.001
satb1	Special AT-rich sequence-binding protein-1	Summer	ENSGACG00000013013	Involved in T-cell differentiation and proliferation. doi: 10.1182/blood-2013-10-534693 doi: 10.1038/ni.2084	T-cell abnormalities.		<0.001
swap70a	Switch-associated protein 70 a	Summer	ENSGACG00000015680	Antibody respones. Plasma cell development, affecting expression of IRF4. doi: 10.1073/pnas.040374497 doi: 10.1002/eji.201141742	Abnormal antibody responses.		0.008
tgfbr2	Transforming growth factor, beta receptor II	Winter	ENSGACG00000003781	Involved in transducing the signals of the immunosuppressive cytokine TGF-β. doi: 10.1126/scitranslmed.3006448	Autoimmunity. Abnormal inflammation. Abnormal cytokine levels.		0.001
tirap	toll-interleukin 1 receptor (TIR) domain containing adaptor protein	Summer	ENSGACG00000006557	TLR signalling intermediate. doi: 10.1002/iub.1201	Altered TLR responses. Reduced cytokine production. Reduced B-cell proliferation. Increased susceptibility to bacterial infection.		<0.001
tnfrsf21	Tumor necrosis factor receptor superfamily, member 21	Winter	ENSGACG00000004266	Pro-apoptotic function. Role in inflammation and immunoregulation. Negatively regulates T-cell responses and antibody production. doi:10.1016/S1074-7613(01)00162-5 doi:10.1084/jem.194.10.1441doi: 10.1074/jbc.M112.362038	Increased T-cell numbers. Increased T-cell proliferation. Increased B-cell proliferation and antibody responses.		<0.001
zap70	Zeta-chain-associated protein kinase 70	Summer	ENSGACG00000007669	Part of TCR complex. doi:10.1084/jem.181.6.1997	Immunodeficiency. Deficient in cytotoxic T-cells and with T-helper cells unresponsive to TCR stimulation (human). Or, deficient in peripheral T-cells with T-cell development arrested at thymic CD4+ CD8+ stage.		<0.001
zbtb16b	Zinc finger and BTB domain containing 16b	Winter	ENSGACG00000010711	Physiological roles in NK cells, γδ T cells and iNKT cells. doi: 10.1073/pnas.0903895106 doi: 10.1016/j.immuni.2008.07.011 doi: 10.1038/ni.1641	Decreased NKT cell number.		<0.001
tbk1	TANK-binding kinase 1	Winter	ENSGACG00000000607	Toll-like receptor signalling pathways. Nfkb activation. Serine/threonine kinase that plays an essential role in regulating inflammatory responses to foreign agents. doi: 10.1155/2012/979105	Abnormal inflammatory response. Increased susceptibility to bacterial infection.		<0.001
